# Supplementary material for: Inhibition of Ovarian Cancer Cell Spheroid Formation by Synthetic Peptides Derived from Nectin-4
Source: Int J Mol Sci. 2020 Jun 30;21(13):4637. doi: 10.3390/ijms21134637 (PMC7370299; doi:10.3390/ijms21134637)
Supplement: Supplementary file 1 [file ijms-21-04637-s001.zip]

Archive with 10 entries (10 files):
- Video S10_CAOV3-N4-P10S.mp4
- Video S1_OVCAR5.mp4
- Video S2_OVCAR5-N4-KD-VB9.mp4
- Video S3_OVCAR5-N4-P10.mp4
- Video S4_OVCAR5-N4-P22.mp4
- Video S5_OVCAR5-DMSO.mp4
- Video S6_OVCAR5-N4-P14.mp4
- Video S7_OVCAR5-N4-P10S.mp4
- Video S8_CAOV3-N4-P10.mp4
- Video S9_CAOV3-DMSO.mp4
